# Supplementary material for: Genomic Diversity and Runs of Homozygosity in Bernese Mountain Dogs
Source: Genes (Basel). 2023 Mar 4;14(3):650. doi: 10.3390/genes14030650 (PMC10048372; doi:10.3390/genes14030650)
Supplement: Supplementary file 1 [file genes-14-00650-s001.zip]

Archive with 4 entries (4 files):
- FigureS1.pdf
- TableS1.xlsx
- TableS2.xlsx
- TableS3.xlsx
