# Supplementary material for: Genomic Diversity and Runs of Homozygosity in Bernese Mountain Dogs
Source: Genes (Basel). 2023 Mar 4;14(3):650. doi: 10.3390/genes14030650 (PMC10048372; doi:10.3390/genes14030650)
Supplement: Supplementary file 1 [file genes-14-00650-s001.zip › TableS1.xlsx]

## Sheet:  Table S1
Supplementary Table S1. Information about the studied genomes of 33 Bernese mountain dogs
Sample ID	Illumina Sequencing Platform	Sex	Country	Birth year	Study accession	Sample accession	Average genome coverage	ROH-based inbreeding coefficient	Number of ROH	Total length of ROH (kb)	Risk index (according to Antagene HS test)
BS2559	NovaSeq6000	f	France	2015	PRJEB16012	SAMEA6862925	20.44	0.393546	404	875779	B
BS2560	NovaSeq6000	f	France	2016	PRJEB16012	SAMEA6862926	20.36	0.522888	353	1163610	A
BS2968	NovaSeq6000	m	France	2005	PRJEB16012	SAMEA8157159	27.07	0.413315	344	919771	C
BS2969	NovaSeq6000	f	France	2003	PRJEB16012	SAMEA8157160	30.49	0.417053	320	928090	A
BS2970	NovaSeq6000	m	France	2001	PRJEB16012	SAMEA8157161	24.38	0.36859	365	820241	B
BS2971	NovaSeq6000	m	France	1999	PRJEB16012	SAMEA8157162	26.66	0.430223	324	957397	B
BSREN9481	NovaSeq6000	f	France	2001	PRJNA648123	SAMN19522786	20.2	0.386655	404	860443	A
BS2558	NovaSeq6000	m	Sweden	2011	PRJEB16012	SAMEA6862924	15.59	0.353734	378	787183	B
BS2962	NovaSeq6000	f	Sweden	2014	PRJEB16012	SAMEA8157153	24.77	0.366017	401	814517	C
BS2963	NovaSeq6000	m	Sweden	2015	PRJEB16012	SAMEA8157154	26.21	0.421875	388	938821	C
BS2964	NovaSeq6000	m	Sweden	2016	PRJEB16012	SAMEA8157155	34.3	0.374844	369	834160	B
BS2965	NovaSeq6000	m	Sweden	2017	PRJEB16012	SAMEA8157156	23.06	0.357264	390	795038	B
BS2966	NovaSeq6000	m	Sweden	2009	PRJEB16012	SAMEA8157157	29.06	0.404253	354	899605	B
BS2967	NovaSeq6000	m	Sweden	2019	PRJEB16012	SAMEA8157158	21.13	0.393342	411	875323	C
BS0339	NovaSeq6000	m	Switzerland	2011	PRJNA188158	SAMN21036244	20.74	0.445898	372	992280	B
BS0379	NovaSeq6000	m	Switzerland	2006	PRJNA188158	SAMN21036245	26.73	0.376994	363	838945	B
BS0397	NovaSeq6000	f	Switzerland	2003	PRJNA188158	SAMN21036246	24.86	0.432905	367	963366	B
BS0399	NovaSeq6000	f	Switzerland	2010	PRJNA188158	SAMN21036247	18.66	0.424301	362	944218	B
BS0588	NovaSeq6000	f	Switzerland	2005	PRJNA188158	SAMN21036248	21.15	0.421773	407	938592	B
BS0652	NovaSeq6000	f	Switzerland	2001	PRJNA188158	SAMN21036249	17.97	0.428226	362	952952	C
BS1716	NovaSeq6000	f	Switzerland	2009	PRJNA188158	SAMN21036243	25.28	0.318814	384	709474	B
BSNIH01	HiSeq2000	f	USA	1999	PRJNA448733	SAMN08872865	40.44	0.325466	384	724276	C
BSNIH02	HiSeq2000	f	USA	N/A	PRJNA448733	SAMN08872866	45.59	0.385703	439	858325	C
BSNIH04	HiSeq2000	m	USA	1991	PRJNA448733	SAMN08872868	9.54	0.41919	407	932845	A
BSNIH11	HiSeq2000	m	USA	1994	PRJNA448733	SAMN08872875	10.44	0.367663	414	818179	B
BSNIH12	HiSeq2000	f	USA	1992	PRJNA448733	SAMN08872876	9.92	0.354854	434	789674	B
BSNIH14	HiSeq2000	f	USA	2002	PRJNA448733	SAMN08872878	10.44	0.375415	451	835429	C
BSNIH16	HiSeq2000	f	USA	1994	PRJNA448733	SAMN08872880	9.38	0.418418	447	931126	A
BSNIH18	HiSeq2000	f	USA	1991	PRJNA448733	SAMN08872882	12.53	0.424675	419	945050	A
BSNIH19	NovaSeq6000	f	USA	N/A	PRJNA726547	SAMN28900530	48.2	0.416757	329	927431	B
BSNIH22	NovaSeq6000	f	USA	N/A	PRJNA726547	SAMN28900531	50.61	0.400812	337	891948	B
BSNIH25	HiSeq3000	f	USA	2007	PRJNA648123	SAMN15625755	20.69	0.316657	351	704674	A
BSNIH26	HiSeq3000	f	USA	2008	PRJNA648123	SAMN15625756	16.76	0.363616	409	809173	B
