# Supplementary material for: Genomic Diversity and Runs of Homozygosity in Bernese Mountain Dogs
Source: Genes (Basel). 2023 Mar 4;14(3):650. doi: 10.3390/genes14030650 (PMC10048372; doi:10.3390/genes14030650)
Supplement: Supplementary file 1 [file genes-14-00650-s001.zip › TableS2.xlsx]

## Sheet:  Table S2
Supplementary Table S2. List of detected runs of homozygosity islands including the annotated genes in those regions. Blue background indicates regions that overlap with a previously published ROH islands from Gorssen et al (2021).
Chromosome	Start position	End position	Size (bp)	Proportion	Gene count	Gene content
1	33813743	33967847	154105	93.9394	0
1	33829494	34135982	306489	90.9091	3	NMBR	GJE1	VTA1
1	54866115	55968920	1102806	90.9091	24	PRR18	LOC111095958	SFT2D1	MPC1	RPS6KA2	LOC119870768	LOC119870667	RNASET2	CEP43	LOC119875906	CCR6	GPR31	LOC484082	LOC111095971	TTLL2	LOC111095973	UNC93A	LOC100855528	LOC102153253	LOC111090695	LOC111095985	LOC106559705	LOC111095986	LOC111095989
1	55265847	58582553	3316707	93.9394	60	RPS6KA2	LOC119870667	RNASET2	CEP43	LOC119875906	CCR6	GPR31	LOC484082	LOC111095971	TTLL2	LOC111095973	UNC93A	LOC100855528	LOC102153253	LOC111090695	LOC111095985	LOC106559705	LOC111095986	LOC111095989	AFDN	KIF25	LOC119870772	FRMD1	LOC119870159	LOC111090696	DACT2	SMOC2	LOC102153755	LOC119870669	THBS2	LOC102153803	LOC119870670	WDR27	LOC119870773	DSE	LOC484089	LOC111090701	CALHM6	TRAPPC3L	CALHM4	CALHM5	RWDD1	LOC612537	RSPH4A
1	55377234	55802785	425552	96.9697	13	CEP43	LOC119875906	CCR6	GPR31	LOC484082	LOC111095971	TTLL2	LOC111095973	UNC93A	LOC100855528	LOC102153253	LOC111090695	LOC111095985
1	55492829	55778313	285485	100	11	CCR6	GPR31	LOC484082	LOC111095971	TTLL2	LOC111095973	UNC93A	LOC100855528	LOC102153253	LOC111090695	LOC111095985
1	56975138	58586514	1611377	90.9091	31	THBS2	LOC102153803	LOC119870670	WDR27	LOC119870773	DSE	LOC484089	LOC111090701	CALHM6	TRAPPC3L	CALHM4	CALHM5	RWDD1	LOC612537	RSPH4A	LOC119870774	ZUP1	LOC106558702	KPNA5	FAM162B	GPRC6A	RFX6	LOC111090702	VGLL2	ROS1	DCBLD1	GOPC	NEPN	NUS1	LOC100686987	LOC100687071
1	59266574	59624486	357913	96.9697	10	LOC102156314	LOC111096094	MCM9	LOC119869945	LOC111096167	LOC119870779	ASF1A	LOC111096168	FAM184A	LOC111098530
1	67397408	70786663	3389256	90.9091	41	PTPRK	LOC106558822	LOC100683269	LAMA2	LOC102151333	LOC119870797	LOC119870796	LOC119875969	LOC119870795	LOC111096277	ARHGAP18	LOC119870798	LOC111090713	LOC111090714	TMEM244	LOC119864853	LOC119864962	L3MBTL3	SAMD3	TMEM200A	LOC106559769	LOC119865182	LOC106559350	LOC119870799	EPB41L2	LOC102151410	LOC119870193	LOC102155875	AKAP7	LOC119875970	LOC491382	LOC606788	LOC119875971	FAM240B	LOC119869879	LOC119870805	CTSV	LOC119869850	LOC119870806	ZNF782	ZNF510
1	69711022	70611887	900866	93.9394	14	EPB41L2	LOC102151410	LOC119870193	LOC102155875	AKAP7	LOC119875970	LOC491382	LOC606788	LOC119875971	FAM240B	LOC119869879	LOC119870805	CTSV	LOC119869850
1	75139868	75216852	76985	90.9091	0
1	88648313	91083675	2435363	90.9091	34	APBA1	LOC102155525	LOC111096747	FAM189A2	LOC119869936	LOC100685359	LOC111096760	TJP2	LOC111096756	LOC119875978	LOC119870838	FXN	PIP5K1B	LOC111096775	PABIR1	LOC111096771	LOC106559468	LOC102156201	TMEM252	PGM5	LOC102156339	LOC119869941	LOC609137	CBWD1	DOCK8	KANK1	LOC119870839	LOC119869545	DMRT1	DMRT3	DMRT2	LOC119875912	LOC111096817	LOC111090766
1	90132178	90526094	393917	93.9394	5	KANK1	LOC119870839	LOC119869545	DMRT1	DMRT3
1	111809490	113749430	1939941	93.9394	98	ZNF227	LOC100855887	LOC484461	LOC119865621	ZNF45	LOC100688264	ZNF404	ZNF283	LOC111097991	LOC100688538	LOC100686117	LYPD5	KCNN4	LOC102153684	SMG9	LOC612400	LOC476445	LOC102153805	LOC111098017	LOC119876004	CADM4	LOC119866123	ZNF428	ZNF576	IRGQ	PINLYP	XRCC1	ZNF575	ETHE1	LOC119869872	PHLDB3	LYPD3	LOC119869964	TEX101	CD177	CEACAM23	CAECAM1	CEACAM28	CEACAM1	LOC102152075	LOC106559866	CXCL17	LIPE	CNFN
1	112349138	112807940	458803	96.9697	16	LYPD3	LOC119869964	TEX101	CD177	CEACAM23	CAECAM1	CEACAM28	CEACAM1	LOC102152075	LOC106559866	CXCL17	LIPE	CNFN	MEGF8	TMEM145	PRR19
1	112880156	113764020	883865	90.9091	47	DEDD2	POU2F2	LOC111090097	LOC111090098	ZNF574	GRIK5	ATP1A3	LOC111090095	RABAC1	ERFL	ARHGEF1	LOC119867179	CD79A	RPS19	DMRTC2	LYPD4	LOC612471	LOC100688849	LOC119876010	LOC119876008	LOC119876007	LOC119876006	LOC119876009	LOC119876005	ERICH4	DMAC2	B3GNT8	BCKDHA	EXOSC5	TMEM91	B9D2	TGFB1	CCDC97	LOC119867534	HNRNPUL1	LOC119869855	LOC119867529	AXL	LOC119867515	CYP2S1	LOC100683762	CYP2B6	LOC484492	LOC111090838
2	16756286	17372042	615757	90.9091	11	ANKRD26	LOC119876054	LOC119869194	LOC119869195	LOC119875760	LOC119868843	LOC119868910	LOC119869234	LOC119876103	LOC119876055	LOC119876051
2	16775352	17371452	596101	93.9394	11	ANKRD26	LOC119876054	LOC119869194	LOC119869195	LOC119875760	LOC119868843	LOC119868910	LOC119869234	LOC119876103	LOC119876055	LOC119876051
2	71812438	72507281	694844	93.9394	24	XKR8	SMPDL3B	RPA2	THEMIS2	LOC119870383	PPP1R8	LOC119870569	STX12	FAM76A	IFI6	FGR	AHDC1	WASF2	GPR3	LOC111093304	CD164L2	FCN3	MAP3K6	SYTL1	TMEM222	WDTC1	LOC119870386	LOC100683190	SLC9A1
2	71812871	71976007	163137	96.9697	7	XKR8	SMPDL3B	RPA2	THEMIS2	LOC119870383	PPP1R8	LOC119870569
2	72758070	73535363	777294	93.9394	36	ARID1A	LOC119870050	RPS6KA1	LOC102157349	LOC119870609	HMGN2	DHDDS	LOC119876034	LIN28A	ZNF683	CRYBG2	CD52	UBXN11	SH3BGRL3	CEP85	LOC119870052	CATSPER4	LOC111093403	CNKSR1	ZNF593	C2H1orf232	FAM110D	LOC111094703	PDIK1L	TRNAR-CCU	TRIM63	LOC111093412	SLC30A2	EXTL1	PAFAH2	STMN1	LOC111093439	LOC111093443	PAQR7	AUNIP	MTFR1L
2	71838359	71946097	107739	100	6	SMPDL3B	RPA2	THEMIS2	LOC119870383	PPP1R8	LOC119870569
2	72442550	73479458	1036909	90.9091	47	LOC100683190	SLC9A1	LOC111093311	LOC119876078	TRNP1	KDF1	NUDC	LOC119870389	NR0B2	GPATCH3	GPN2	SFN	ZDHHC18	LOC119870390	PIGV	ARID1A	LOC119870050	RPS6KA1	LOC102157349	LOC119870609	HMGN2	DHDDS	LOC119876034	LIN28A	ZNF683	CRYBG2	CD52	UBXN11	SH3BGRL3	CEP85	LOC119870052	CATSPER4	LOC111093403	CNKSR1	ZNF593	C2H1orf232	FAM110D	LOC111094703	PDIK1L	TRNAR-CCU	TRIM63	LOC111093412	SLC30A2	EXTL1
2	73536684	74031823	495140	96.9697	13	SELENON	LOC102154523	MAN1C1	LOC102154675	LDLRAP1	LOC119870404	MACO1	RHCE	TMEM50A	RSRP1	LOC478183	LOC478184	LOC119870544
2	73728360	74031681	303322	100	9	LDLRAP1	LOC119870404	MACO1	RHCE	TMEM50A	RSRP1	LOC478183	LOC478184	LOC119870544
3	3461220	3727832	266613	90.9091	4	LOC111095048	LOC111095339	LOC100683636	LOC100855556
3	53825798	57035603	3209806	90.9091	67	FES	FURIN	LOC119870811	BLM	LOC102156686	LOC102156726	LOC119876139	CRTC3	IQGAP1	LOC119871388	ZNF774	LOC119870815	LOC119871210	ZSCAN2	LOC100856607	LOC119871211	WDR73	NMB	SEC11A	ZNF592	ALPK3	SLC28A1	LOC111095373	PDE8A	LOC119871375	LOC119871402	RPS17	CPEB1	LOC119871212	AP3B2	LOC106558622	LOC119871213	WHAMM	MIR1839	FSD2	MIR8898	LOC119871214	RAMAC	C3H15orf40	LOC119871215	BTBD1	LOC119871356	TM6SF1	LOC111095229
3	59020292	59360826	340535	93.9394	11	PPP2R2C	LOC610273	MAN2B2	LOC119871306	MRFAP1	LOC111095375	LOC119871224	LOC102151796	LOC106558629	S100P	BLOC1S4
3	59297495	59630544	333050	90.9091	10	LOC111095375	LOC119871224	LOC102151796	LOC106558629	S100P	BLOC1S4	LOC119870821	LOC100688305	KIAA0232	TBC1D14
4	25293462	25608961	315500	90.9091	4	LOC119876194	LOC119871738	LOC119871711	LOC111095491
4	25317724	25511267	193544	93.9394	2	LOC119871738	LOC119871711
6	694173	2684419	1990247	90.9091	26	LOC106558867	CRCP	LOC102153077	TPST1	LOC119872130	LOC106558866	LOC102153374	KCTD7	RABGEF1	LOC111096541	LOC119872132	TMEM248	SBDS	LOC479708	LOC119872394	LOC119872451	CALN1	LOC111096176	LOC102154109	LOC119876401	LOC111096175	LOC119872445	LOC119872133	GALNT17	LOC119872316	LOC119872317
6	1177276	1668204	490929	93.9394	4	LOC479708	LOC119872394	LOC119872451	LOC111096176
6	3782057	3990787	208731	90.9091	4	AUTS2	LOC119872440	LOC111096481	LOC119872466
6	3793951	4710967	917017	93.9394	13	AUTS2	LOC119872440	LOC111096481	LOC119872466	LOC102155051	LOC102155153	LOC111096184	LOC119876329	LOC111096186	LOC111096482	LOC102155199	LOC111096187	LOC106558872
6	3892227	5830833	1938607	96.9697	25	LOC119872466	LOC102155051	LOC102155153	LOC111096184	LOC119876329	LOC111096186	LOC111096482	LOC102155199	LOC111096187	LOC106558872	LOC111096190	LOC111096189	LOC111096483	LOC111096484	CASTOR2	RCC1L	LOC100682844	LOC607692	LOC119872393	NCF1	GTF2I	LOC119876347	LOC119872320	LOC111096191	MIR2387
6	5429019	5573855	144837	100	4	CASTOR2	RCC1L	LOC100682844	LOC119872393
6	5831050	7019240	1188191	90.9091	43	GTF2IRD1	CLIP2	RFC2	LAT2	EIF4H	MIR590	LOC111096485	LOC119872441	LIMK1	LOC111096192	LOC100686364	ELN	LOC102157065	LOC119872321	LOC111096194	TMEM270	LOC111096195	LOC100855939	METTL27	CLDN4	CLDN3	LOC102157356	LOC119872138	LOC119872139	ABHD11	LOC102151316	STX1A	BUD23	LOC119872420	DNAJC30	VPS37D	MLXIPL	TBL2	LOC111096197	BCL7B	BAZ1B	FZD9	FKBP6	TRIM50	NSUN5	POM121C	LOC100686079	LOC102157019
6	13753320	14065154	311835	90.9091	4	SDK1	LOC119872165	LOC111096489	LOC119872444
6	13755230	14064468	309239	93.9394	4	SDK1	LOC119872165	LOC111096489	LOC119872444
8	2125327	2844210	718884	90.9091	38	ITPK1	LOC119872809	LOC111096949	LOC480235	LOC111097255	LOC119872978	LOC119872979	LOC100683976	LOC119872980	LOC119876476	LOC119873051	LOC607750	LOC119875829	LOC119876482	LOC119875833	LOC119875832	LOC119875830	LOC119875831	LOC119875827	LOC119875826	LOC119875828	LOC119875840	LOC100686173	LOC102156003	LOC119875844	LOC119875845	LOC119876483	LOC119875839	LOC102156002	LOC102156901	LOC106559086	LOC106559087	LOC106559141	LOC111096957	LOC607335	LOC111096960	LOC119872811	LOC119872810
10	31190	967271	936082	90.9091	47	LOC119876711	OR6C4B	LOC119876712	LOC119876713	LOC100685665	LOC100682740	METTL7B	ITGA7	BLOC1S1	RDH5	CD63	GDF11	SARNP	LOC102156051	ORMDL2	LOC119873566	DNAJC14	LOC606845	MMP19	LOC100686273	PYM1	DGKA	PMEL	CDK2	RAB5B	SUOX	IKZF4	LOC111097574	LOC119873567	RPS26	LOC111097832	ERBB3	PA2G4	LOC119873568	ZC3H10	ESYT1	MYL6B	MYL6	SMARCC2	TRNAS-CGA	RNF41	NABP2	SLC39A5	ANKRD52
10	234306	549888	315583	93.9394	13	LOC119876711	OR6C4B	LOC119876712	LOC119876713	LOC100685665	LOC100682740	METTL7B	ITGA7	BLOC1S1	RDH5	CD63	GDF11	LOC102156051
10	4378061	4681574	303514	90.9091	2	LOC100856731	LOC119873559
10	6147434	6496832	349399	90.9091	5	LOC119873560	LOC111097581	PPM1H	LOC119873582	LOC111097817
10	7020349	7773202	752854	93.9394	13	LOC111097818	SRGAP1	LOC111097583	LOC100688771	C10H12orf66	LOC102156006	C10H12orf56	LOC119873837	XPOT	TBK1	LOC100855604	LOC100855505	RASSF3
10	7192599	7383790	191192	96.9697	4	SRGAP1	LOC100688771	C10H12orf66	LOC119873837
10	7773700	8617570	843871	96.9697	11	GNS	TBC1D30	LOC102156825	LOC111097819	LOC119873584	WIF1	LOC102157003	LEMD3	MSRB3	LOC119873825	LOC111097584
14	14817747	15225599	407853	93.9394	2	ZNF804B	LOC102153442
14	15014454	15224364	209911	96.9697	2	ZNF804B	LOC102153442
14	15015814	15089249	73436	100	2	ZNF804B	LOC102153442
21	26779105	27123476	344372	90.9091	17	LOC485220	LOC485221	LOC119877378	LOC119864929	LOC119877379	OR52B4	LOC119864930	LOC119864881	TRIM21	OR51R1	OR52P2	LOC119877343	OR52K1B	OR52K1	OR52M2	OR52M6P	OR52I1
23	33363143	33701013	337871	90.9091	2	LOC100682831	LOC119865488
23	52099129	52579775	480647	90.9091	8	LOC119865448	LOC119865486	LOC102154446	LOC119865446	LOC119865449	MLF1	GFM1	LXN
26	11471401	13707673	2236273	90.9091	28	RBM19	LOC119866120	TBX5	LOC111092531	LOC119866157	TBX3	LOC119866158	LOC111092563	LOC119866268	LOC119866159	LOC111092584	LOC111092585	LOC119866160	LOC111092576	LOC111092568	LOC102152704	LOC119866161	LOC119866091	LOC119866092	MED13L	LOC111092685	LOC102152770	LOC102152830	LOC111092642	LOC119866277	LOC102152877	LOC119866162	LOC111092596
26	12042547	13534739	1492193	93.9394	16	LOC119866158	LOC111092563	LOC119866268	LOC119866159	LOC111092584	LOC111092585	LOC119866160	LOC111092576	LOC111092568	LOC102152704	LOC119866161	LOC119866091	LOC119866092	MED13L	LOC111092685	LOC102152770
Genes that have an associated phenotype in OMIA and/or OMIM databases
Gene name	Phenotype associated with the gene in OMIA	related species in OMIA	Phenotype associated with the gene in OMIM
ADAMTSL3	Contractural arachnodactyly (Fawn calf syndrome)	9913	N/A
AHDC1	N/A		Xia-Gibbs syndrome, 615829 (3), Autosomal dominant
ALPK3	N/A		Cardiomyopathy, familial hypertrophic 27, 618052 (3), Autosomal recessive
ANKRD26	N/A		Thrombocytopenia 2, 188000 (3), Autosomal dominant
AP3B2	N/A		Developmental and epileptic encephalopathy 48, 617276 (3), Autosomal recessive
ARHGEF1	N/A		?Immunodeficiency 62, 618459 (3), Autosomal recessive
ARID1A	N/A		Coffin-Siris syndrome 2, 614607 (3), Autosomal dominant
ATP1A3	N/A		Alternating hemiplegia of childhood 2, 614820 (3), Autosomal dominant; Dystonia-12, 128235 (3), Autosomal dominant; CAPOS syndrome, 601338 (3), Autosomal dominant; Developmental and epileptic encephalopathy 99, 619606 (3), Autosomal dominant
AUTS2	N/A		Intellectual developmental disorder, autosomal dominant 26, 615834 (3), Autosomal dominant
B9D2	N/A		?Meckel syndrome 10, 614175 (3), Autosomal recessive; Joubert syndrome 34, 614175 (3), Autosomal recessive
BCKDHA	Maple syrup urine disease	9913	Maple syrup urine disease, type Ia, 248600 (3), Autosomal recessive
BLM	N/A		Bloom syndrome, 210900 (3), Autosomal recessive
BNC1	N/A		?Premature ovarian failure 16, 618723 (3), Autosomal dominant
CD79A	N/A		Agammaglobulinemia 3, 613501 (3), Autosomal recessive
CEP43	N/A		Myeloproliferative disorder, 605392 (2)
CIC	N/A		Intellectual developmental disorder, autosomal dominant 45, 617600 (3), Autosomal dominant
CYP2B6	Haplotype with homozygous deficiency SH8, CYP2B6-related	9913	{Efavirenz central nervous system toxicity, susceptibility to}, 614546 (3); Efavirenz, poor metabolism of, 614546 (3)
DHDDS	N/A		Developmental delay and seizures with or without movement abnormalities, 617836 (3), Autosomal dominant; ?Congenital disorder of glycosylation, type 1bb, 613861 (3), Autosomal recessive; Retinitis pigmentosa 59, 613861 (3), Autosomal recessive
DMRT1	XY Ovotesticular DSD (Disorder of Sexual Development), DMRT1-related	8090	N/A
DNAJC30	N/A		Leber hereditary optic neuropathy, autosomal recessive, 619382 (3), Autosomal recessive
DOCK8	N/A		Hyper-IgE recurrent infection syndrome, autosomal recessive, 243700 (3), Autosomal recessive
DSE	N/A		Ehlers-Danlos syndrome, musculocontractural type 2, 615539 (3), Autosomal recessive
EFL1	N/A		Shwachman-Diamond syndrome 2, 617941 (3), Autosomal recessive
ELN	N/A		Cutis laxa, autosomal dominant, 123700 (3), Autosomal dominant; Supravalvar aortic stenosis, 185500 (3), Autosomal dominant
ERBB3	N/A		?Lethal congenital contractural syndrome 2, 607598 (3), Autosomal recessive; {?Erythroleukemia, familial, susceptibility to}, 133180 (3), Autosomal dominant; Visceral neuropathy, familial, 1, autosomal recessive, 243180 (3), Autosomal recessive
ERF	N/A		Craniosynostosis 4, 600775 (3), Autosomal dominant; Chitayat syndrome, 617180 (3), Autosomal dominant
ETHE1	N/A		Ethylmalonic encephalopathy, 602473 (3), Autosomal recessive
EXOSC5	N/A		Cerebellar ataxia, brain abnormalities, and cardiac conduction defects, 619576 (3), Autosomal recessive
FCN3	N/A		Immunodeficiency due to ficolin 3 deficiency, 613860 (3), Autosomal recessive
FKBP6	N/A		Spermatogenic failure 77, 620103 (3), Autosomal recessive
FXN	N/A		Friedreich ataxia with retained reflexes, 229300 (3), Autosomal recessive; Friedreich ataxia, 229300 (3), Autosomal recessive
GDF11	N/A		?Vertebral hypersegmentation and orofacial anomalies, 619122 (3), Autosomal dominant
GFM1	N/A		Combined oxidative phosphorylation deficiency 1, 609060 (3), Autosomal recessive
GNS	Mucopolysaccharidosis IIID	9925	Mucopolysaccharidosis type IIID, 252940 (3), Autosomal recessive
ITGA7	N/A		Muscular dystrophy, congenital, due to ITGA7 deficiency, 613204 (3), Autosomal recessive
KANK1	N/A		Cerebral palsy, spastic quadriplegic, 2, 612900 (3)
KCNN4	N/A		Dehydrated hereditary stomatocytosis 2, 616689 (3), Autosomal dominant
KCTD7	N/A		Epilepsy, progressive myoclonic 3, with or without intracellular inclusions, 611726 (3), Autosomal recessive
KDF1	N/A		?Ectodermal dysplasia 12, hypohidrotic/hair/tooth/nail type, 617337 (3), Autosomal dominant
LAMA2	Congenital muscular dystrophy, LAMA2-related	9615	Muscular dystrophy, limb-girdle, autosomal recessive 23, 618138 (3), Autosomal recessive; Muscular dystrophy, congenital, merosin deficient or partially deficient, 607855 (3), Autosomal recessive
LDLRAP1	N/A		Hypercholesterolemia, familial, 4, 603813 (3), Autosomal recessive
LEMD3	N/A		Buschke-Ollendorff syndrome, 166700 (3), Autosomal dominant; Osteopoikilosis with or without melorheostosis, 166700 (3), Autosomal dominant
LIPE	N/A		Lipodystrophy, familial partial, type 6, 615980 (3), Autosomal recessive
MCM9	N/A		Ovarian dysgenesis 4, 616185 (3), Autosomal recessive
MED13L	N/A		Impaired intellectual development and distinctive facial features with or without cardiac defects, 616789 (3), Autosomal dominant
MEGF8	N/A		Carpenter syndrome 2, 614976 (3), Autosomal recessive
MMP19	N/A		Cavitary optic disc anomalies, 611543 (3), Autosomal dominant
MPC1	N/A		Mitochondrial pyruvate carrier deficiency, 614741 (3), Autosomal recessive
MSRB3	Ears, folded (drop vs prick)	9823	Deafness, autosomal recessive 74, 613718 (3), Autosomal recessive
NCF1	N/A		Chronic granulomatous disease 1, autosomal recessive, 233700 (3), Autosomal recessive
NR0B2	N/A		Obesity, mild, early-onset, 601665 (3), Multifactorial, Autosomal dominant, Autosomal recessive
NUS1	N/A		Intellectual developmental disorder, autosomal dominant 55, with seizures, 617831 (3), Autosomal dominant; ?Congenital disorder of glycosylation, type 1aa, 617082 (3), Autosomal recessive
PIGV	N/A		Hyperphosphatasia with impaired intellectual development syndrome 1, 239300 (3), Autosomal recessive
PMEL	Coat colour, merle	9615	N/A
RDH5	Retinopathy, RDH5-related	9685	Fundus albipunctatus, 136880 (3), Autosomal dominant, Autosomal recessive
RFX6	N/A		Mitchell-Riley syndrome, 615710 (3), Autosomal recessive
RHCE	N/A		Rh-null disease, amorph type, 617970 (3)
RNASET2	N/A		Leukoencephalopathy, cystic, without megalencephaly, 612951 (3), Autosomal recessive
RPS17	N/A		Diamond-Blackfan anemia 4, 612527 (3), Autosomal dominant
RPS19	N/A		Diamond-Blackfan anemia 1, 105650 (3), Autosomal dominant
RPS26	N/A		Diamond-Blackfan anemia 10, 613309 (3), Autosomal dominant
RSPH4A	N/A		Ciliary dyskinesia, primary, 11, 612649 (3), Autosomal recessive
SBDS	N/A		{Aplastic anemia, susceptibility to}, 609135 (3); Shwachman-Diamond syndrome 1, 260400 (3), Autosomal recessive
SELENON	N/A		Myopathy, congenital, with fiber-type disproportion, 255310 (3), Autosomal dominant, Autosomal recessive; Muscular dystrophy, rigid spine, 1, 602771 (3), Autosomal recessive
SLC28A1	N/A		[Uridine-cytidineuria], 618477 (3), Autosomal recessive
SLC30A2	N/A		Zinc deficiency, transient neonatal, 608118 (3), Autosomal dominant
SLC39A5	N/A		Myopia 24, autosomal dominant, 615946 (3), Autosomal dominant
SLC9A1	Resistance/susceptibility to avian sarcoma and leukosis viruses, subgroup J	9031	Lichtenstein-Knorr syndrome, 616291 (3), Autosomal recessive
SMARCC2	N/A		Coffin-Siris syndrome 8, 618362 (3), Autosomal dominant
SMG9	N/A		Heart and brain malformation syndrome, 616920 (3), Autosomal recessive; Neurodevelopmental disorder with intention tremor, pyramidal signs, dyspraxia, and ocular anomalies, 619995 (3), Autosomal recessive
SMOC2	Brachycephaly	9615	Dentin dysplasia, type I, with microdontia and misshapen teeth, 125400 (3), Autosomal recessive
SRGAP1	N/A		{Thyroid cancer, nonmedullary, 2}, 188470 (3), Somatic mutation, Autosomal dominant
SUOX	Arachnomelia, SUOX-related	9913	Sulfite oxidase deficiency, 272300 (3), Autosomal recessive
TBK1	N/A		{Encephalopathy, acute, infection-induced (herpes-specific), susceptibility to, 8}, 617900 (3), Autosomal dominant; Frontotemporal dementia and/or amyotrophic lateral sclerosis 4, 616439 (3), Autosomal dominant
TBX3	Coat colour, dun	9796	Ulnar-mammary syndrome, 181450 (3), Autosomal dominant
TBX5	Ptilopody (Feathered shank), TBX5-related	9031	Holt-Oram syndrome, 142900 (3), Autosomal dominant
TGFB1	N/A		Inflammatory bowel disease, immunodeficiency, and encephalopathy, 618213 (3), Autosomal recessive; Camurati-Engelmann disease, 131300 (3), Autosomal dominant; {Cystic fibrosis lung disease, modifier of}, 219700 (3), Autosomal recessive
THBS2	N/A		{Lumbar disc herniation, susceptibility to}, 603932 (3)
TJP2	N/A		Hypercholanemia, familial 1, 607748 (3), Autosomal recessive; Cholestasis, progressive familial intrahepatic 4, 615878 (3), Autosomal recessive
TMEM222	N/A		Neurodevelopmental disorder with motor and speech delay and behavioral abnormalities, 619470 (3), Autosomal recessive
WDR73	N/A		Galloway-Mowat syndrome 1, 251300 (3), Autosomal recessive
XRCC1	N/A		?Spinocerebellar ataxia, autosomal recessive 26, 617633 (3), Autosomal recessive
ZNF526	N/A		Dentici-Novelli neurodevelopmental syndrome, 619877 (3), Autosomal recessive
[truncated: 54 more columns]
