# Supplementary material for: Genomic Diversity and Runs of Homozygosity in Bernese Mountain Dogs
Source: Genes (Basel). 2023 Mar 4;14(3):650. doi: 10.3390/genes14030650 (PMC10048372; doi:10.3390/genes14030650)
Supplement: Supplementary file 1 [file genes-14-00650-s001.zip › TableS3.xlsx]

## Sheet: Table S3
Supplementary Table S3. Diagnostic positions in mtDNA used for detection of haplotypes in Bernese mountain dogs. Light grey depicts the reference allele while dark grey the alternative allele based on the UU_GSD_1.0 reference genome.
				France							Sweden							Switzerland							USA
	haplotype:			A2	A22	A22	A22	A22	A22	A2	A22	A22	A22	A22	A22	A2	A2	A22	A22	A22	A22	A22	A22	A22	A22	A2	A22	A22	A22	A2	A22	A22	A22	A22	A22	A2	nomenclature based on Pereira et al, 2004
				A1b2a1a1	A1b3b2	A1b3b2	A1b3b2	A1b3b2	A1b3b2	A1b2a1a1	A1b3b2	A1b3b2	A1b3b2	A1b3b2	A1b3b2	A1b2a1a1	A1b2a1a1	A1b3b2	A1b3b2	A1b3b2	A1b3b2	A1b3b2	A1b3b2	A1b3b2	A1b3b2	A1b2a1a1	A1b3b2	A1b3b2	A1b3b2	A1b2a1a1	A1b3b2	A1b3b2	A1b3b2	A1b3b2	A1b3b2	A1b2a1a1	nomenclature based on Duleba et al, 2015
UU_GSD_1.0 position	CanFam3.1 position	ref allele	alt allele	BS2559	BS2560	BS2968	BS2969	BS2970	BS2971	BSREN9481	BS2558	BS2962	BS2963	BS2964	BS2965	BS2966	BS2967	BS0339	BS0379	BS0397	BS0399	BS0588	BS0652	BS1716	BSNIH01	BSNIH02	BSNIH04	BSNIH11	BSNIH12	BSNIH14	BSNIH16	BSNIH18	BSNIH19	BSNIH22	BSNIH25	BSNIH26
350	16025	A	G	ref	alt	alt	alt	alt	alt	ref	alt	alt	alt	alt	alt	ref	ref	alt	alt	alt	alt	alt	alt	alt	alt	ref	alt	alt	alt	ref	alt	alt	alt	alt	alt	ref
560	15814	A	G	ref	ref	ref	ref	ref	ref	ref	ref	ref	ref	ref	ref	ref	ref	ref	ref	ref	ref	ref	ref	ref	ref	ref	ref	ref	ref	ref	ref	ref	ref	ref	ref	ref
735	15639	C	T	alt	alt	alt	alt	alt	alt	alt	alt	alt	alt	alt	alt	alt	alt	alt	alt	alt	alt	alt	alt	alt	alt	alt	alt	alt	alt	alt	alt	alt	alt	alt	alt	alt
742	15632	G	A	ref	alt	alt	alt	alt	alt	ref	alt	alt	alt	alt	alt	ref	ref	alt	alt	alt	alt	alt	alt	alt	alt	ref	alt	alt	alt	ref	alt	alt	alt	alt	alt	ref
747	15627	T	C	alt	alt	alt	alt	alt	alt	alt	alt	alt	alt	alt	alt	alt	alt	alt	alt	alt	alt	alt	alt	alt	alt	alt	alt	alt	alt	alt	alt	alt	alt	alt	alt	alt
891	15483	G	A	alt	ref	ref	ref	ref	ref	alt	ref	ref	ref	ref	ref	alt	alt	ref	ref	ref	ref	ref	ref	ref	ref	alt	ref	ref	ref	alt	ref	ref	ref	ref	ref	alt
1160	15214	T	C	ref	ref	ref	ref	ref	ref	ref	ref	ref	ref	ref	ref	ref	ref	ref	ref	ref	ref	ref	ref	ref	ref	ref	ref	ref	ref	ref	ref	ref	ref	ref	ref	ref
1840	14534	C	T	ref	alt	alt	alt	alt	alt	ref	alt	alt	alt	alt	alt	ref	ref	alt	alt	alt	alt	alt	alt	alt	alt	ref	alt	alt	alt	ref	alt	alt	alt	alt	alt	ref
3075	13299	T	A	ref	ref	ref	ref	ref	ref	ref	ref	ref	ref	ref	ref	ref	ref	ref	ref	ref	ref	ref	ref	ref	ref	ref	ref	ref	ref	ref	ref	ref	ref	ref	ref	ref
3973	12401	A	G	alt	ref	ref	ref	ref	ref	alt	ref	ref	ref	ref	ref	alt	alt	ref	ref	ref	ref	ref	ref	ref	ref	alt	ref	ref	ref	alt	ref	ref	ref	ref	ref	alt
4311	12063	C	T	alt	ref	ref	ref	ref	ref	alt	ref	ref	ref	ref	ref	alt	alt	ref	ref	ref	ref	ref	ref	ref	ref	alt	ref	ref	ref	alt	ref	ref	ref	ref	ref	alt
4561	11813	T	C	ref	alt	alt	alt	alt	alt	ref	alt	alt	alt	alt	alt	ref	ref	alt	alt	alt	alt	alt	alt	alt	alt	ref	alt	alt	alt	ref	alt	alt	alt	alt	alt	ref
4717	11657	G	T	ref	alt	alt	alt	alt	alt	ref	alt	alt	alt	alt	alt	ref	ref	alt	alt	alt	alt	alt	alt	alt	alt	ref	alt	alt	alt	ref	alt	alt	alt	alt	alt	ref
5202	11172	T	C	alt	ref	ref	ref	ref	ref	alt	ref	ref	ref	ref	ref	alt	alt	ref	ref	ref	ref	ref	ref	ref	ref	alt	ref	ref	ref	alt	ref	ref	ref	ref	ref	alt
5382	10992	T	C	ref	ref	ref	ref	ref	ref	ref	ref	ref	ref	ref	ref	ref	ref	ref	ref	ref	ref	ref	ref	ref	ref	ref	ref	ref	ref	ref	ref	ref	ref	ref	ref	ref
5761	10613	T	C	alt	ref	ref	ref	ref	ref	alt	ref	ref	ref	ref	ref	alt	alt	ref	ref	ref	ref	ref	ref	ref	ref	alt	ref	ref	ref	alt	ref	ref	ref	ref	ref	alt
6028	10346	G	A	alt	ref	ref	ref	ref	ref	alt	ref	ref	ref	ref	ref	alt	alt	ref	ref	ref	ref	ref	ref	ref	ref	alt	ref	ref	ref	alt	ref	ref	ref	ref	ref	alt
6460	9914	AC	*	ref	ref	ref	ref	ref	ref	ref	ref	ref	ref	ref	ref	ref	ref	ref	ref	ref	ref	ref	ref	ref	ref	ref	ref	ref	ref	ref	ref	ref	ref	ref	ref	ref
6480	9896	A	G	ref	alt	alt	alt	alt	alt	ref	alt	alt	alt	alt	alt	ref	ref	alt	alt	alt	alt	alt	alt	alt	alt	ref	alt	alt	alt	ref	alt	alt	alt	alt	alt	ref
6539	9838	C	T	alt	ref	ref	ref	ref	ref	alt	ref	ref	ref	ref	ref	alt	alt	ref	ref	ref	ref	ref	ref	ref	ref	alt	ref	ref	ref	alt	ref	ref	ref	ref	ref	alt
7570	8807	T	C	ref	ref	ref	ref	ref	ref	ref	ref	ref	ref	ref	ref	ref	ref	ref	ref	ref	ref	ref	ref	ref	ref	ref	ref	ref	ref	ref	ref	ref	ref	ref	ref	ref
8009	8368	A	G	ref	ref	ref	ref	ref	ref	ref	ref	ref	ref	ref	ref	ref	ref	ref	ref	ref	ref	ref	ref	ref	ref	ref	ref	ref	ref	ref	ref	ref	ref	ref	ref	ref
8096	8281	G	A	ref	ref	ref	ref	ref	ref	ref	ref	ref	ref	ref	ref	ref	ref	ref	ref	ref	ref	ref	ref	ref	ref	ref	ref	ref	ref	ref	ref	ref	ref	ref	ref	ref
8135	8242	C	T	ref	alt	alt	alt	alt	alt	ref	alt	alt	alt	alt	alt	ref	ref	alt	alt	alt	alt	alt	alt	alt	alt	ref	alt	alt	alt	ref	alt	alt	alt	alt	alt	ref
8454	7923	A	G	alt	ref	ref	ref	ref	ref	alt	ref	ref	ref	ref	ref	alt	alt	ref	ref	ref	ref	ref	ref	ref	ref	alt	ref	ref	ref	alt	ref	ref	ref	ref	ref	alt
8994	7383	T	C	ref	alt	alt	alt	alt	alt	ref	alt	alt	alt	alt	alt	ref	ref	alt	alt	alt	alt	alt	alt	alt	alt	ref	alt	alt	alt	ref	alt	alt	alt	alt	alt	ref
9410	6967	T	C	alt	ref	ref	ref	ref	ref	alt	ref	ref	ref	ref	ref	alt	alt	ref	ref	ref	ref	ref	ref	ref	ref	alt	ref	ref	ref	alt	ref	ref	ref	ref	ref	alt
9694	6683	A	G	ref	alt	alt	alt	alt	alt	ref	alt	alt	alt	alt	alt	ref	ref	alt	alt	alt	alt	alt	alt	alt	alt	ref	alt	alt	alt	ref	alt	alt	alt	alt	alt	ref
9859	6518	C	T	alt	ref	ref	ref	ref	ref	alt	ref	ref	ref	ref	ref	alt	alt	ref	ref	ref	ref	ref	ref	ref	ref	alt	ref	ref	ref	alt	ref	ref	ref	ref	ref	alt
10075	6302	T	C	ref	alt	alt	alt	alt	alt	ref	alt	alt	alt	alt	alt	ref	ref	alt	alt	alt	alt	alt	alt	alt	alt	ref	alt	alt	alt	ref	alt	alt	alt	alt	alt	ref
10312	6065	C	T	ref	ref	ref	ref	ref	ref	ref	ref	ref	ref	ref	ref	ref	ref	ref	ref	ref	ref	ref	ref	ref	ref	ref	ref	ref	ref	ref	ref	ref	ref	ref	ref	ref
10522	5855	G	A	alt	ref	ref	ref	ref	ref	alt	ref	ref	ref	ref	ref	alt	alt	ref	ref	ref	ref	ref	ref	ref	ref	alt	ref	ref	ref	alt	ref	ref	ref	ref	ref	alt
10933	5444	G	A	ref	ref	ref	ref	ref	ref	ref	ref	ref	ref	ref	ref	ref	ref	ref	ref	ref	ref	ref	ref	ref	ref	ref	ref	ref	ref	ref	ref	ref	ref	ref	ref	ref
11010	5367	A	G	ref	ref	ref	ref	ref	ref	ref	ref	ref	ref	ref	ref	ref	ref	ref	ref	ref	ref	ref	ref	ref	ref	ref	ref	ref	ref	ref	ref	ref	ref	ref	ref	ref
11805	4572	A	G	alt	ref	ref	ref	ref	ref	alt	ref	ref	ref	ref	ref	alt	alt	ref	ref	ref	ref	ref	ref	ref	ref	alt	ref	ref	ref	alt	ref	ref	ref	ref	ref	alt
12208	4169	T	C	alt	ref	ref	ref	ref	ref	alt	ref	ref	ref	ref	ref	alt	alt	ref	ref	ref	ref	ref	ref	ref	ref	alt	ref	ref	ref	alt	ref	ref	ref	ref	ref	alt
12242	4135	G	A	alt	ref	ref	ref	ref	ref	alt	ref	ref	ref	ref	ref	alt	alt	ref	ref	ref	ref	ref	ref	ref	ref	alt	ref	ref	ref	alt	ref	ref	ref	ref	ref	alt
13181	3196	G	A	ref	ref	ref	ref	ref	ref	ref	ref	ref	ref	ref	ref	ref	ref	ref	ref	ref	ref	ref	ref	ref	ref	ref	ref	ref	ref	ref	ref	ref	ref	ref	ref	ref
13415	2962	A	G	ref	ref	ref	ref	ref	ref	ref	ref	ref	ref	ref	ref	ref	ref	ref	ref	ref	ref	ref	ref	ref	ref	ref	ref	ref	ref	ref	ref	ref	ref	ref	ref	ref
13544	2833	G	A	ref	alt	alt	alt	alt	alt	ref	alt	alt	alt	alt	alt	ref	ref	alt	alt	alt	alt	alt	alt	alt	alt	ref	alt	alt	alt	ref	alt	alt	alt	alt	alt	ref
13698	2678	C	*	ref	ref	ref	ref	ref	ref	ref	ref	ref	ref	ref	ref	ref	ref	ref	ref	ref	ref	ref	ref	ref	ref	ref	ref	ref	ref	ref	ref	ref	ref	ref	ref	ref
13702	2683	C	T	ref	ref	ref	ref	ref	ref	ref	ref	ref	ref	ref	ref	ref	ref	ref	ref	ref	ref	ref	ref	ref	ref	ref	ref	ref	ref	ref	ref	ref	ref	ref	ref	ref
14716	1662	G	A	alt	ref	ref	ref	ref	ref	alt	ref	ref	ref	ref	ref	alt	alt	ref	ref	ref	ref	ref	ref	ref	ref	alt	ref	ref	ref	alt	ref	ref	ref	ref	ref	alt
15915	463	A	G	alt	ref	ref	ref	ref	ref	alt	ref	ref	ref	ref	ref	alt	alt	ref	ref	ref	ref	ref	ref	ref	ref	alt	ref	ref	ref	alt	ref	ref	ref	ref	ref	alt
